# Supplementary material for: Use of fractional exhaled nitric oxide as a potential predictor of bronchodilator response
Source: Medicine (Baltimore). 2023 Jul 14;102(28):e34073. doi: 10.1097/MD.0000000000034073 (PMC10344583; doi:10.1097/MD.0000000000034073)
Supplement: Supplementary file 1 [file medi-102-e34073-s001.xlsx]

## Sheet: all patients
Number,	Age (y-o)	BMI	Asthma Diagnosis (year)	Severity (step - GINA)	Level of Control (GINA)	ACT	Corticosteroids	FENO 1	FENO 2	FENO	FVC predict (L)	FVC pre (L)	FVC pre (%)	FEV1 predict (L)	FEV1 pre (L)	FEV1 pre (%)	FEV1/FVC pre	FVC pos (L)	FVC pos (%)	FEV1 pos (L)	FEV1 pos (%)	FEV1/FVC pos	BD + > 10 (CVF)	BD + > 10 (FEV1)	eosinophils
1	49	29	37	4	P	19	800	20	20	20	2.44	2.46	84	2.02	1.45	59	59	2.72	93	1.63	67	60	10.66	8.91	399
2	47	35	37	4	P	18	800	5	6	6	2.00	2.33	84	1.75	1.74	74	74	2.47	89	1.82	78	74	7.00	4.57	180
3	35	23	35	4	P	19	1600	18	18	18	3.86	3.99	113	3.20	3.29	110	82	3.88	110	3.30	110	85	-2.85	0.31	0
4	43	25	41	3	C	22	800	42	41	42	2.56	3.38	111	2.16	2.09	81	62	3.36	110	2.36	92	70	-0.78	12.50	228
5	24	25	24	4	P	20	800	66	69	69	3.76	4.29	119	2.81	2.81	90	66	4.51	125	3.65	117	93	5.85	29.89	256
6	30	27	6	3	P	18	800	25	26	26	2.84	2.47	66	2.19	1.24	39	50	3.09	82	1.57	49	51	21.83	15.07	91
7	38	28	36	3	P	21	1600	30	29	30	3.38	3.09	82	2.81	2.41	76	78	2.94	78	2.43	77	83	-4.44	0.71	85
8	52	33	12	4	C	24	800	6	7	7	2.16	2.71	91	1.84	2.09	85	77	2.81	94	2.15	87	77	4.63	3.26	151
9	54	20	30	4	N	13	800	38	40	40	4.70	2.66	62	3.62	0.73	21	27	3.40	79	1.24	36	37	15.74	14.09	345
10	52	31	10	5	N	8	800	99	96	99	3.12	2.99	79	2.40	2.01	65	67	3.14	84	2.17	71	69	4.81	6.67	132
11	46	29	18	3	N	13	800	19	17	19	2.44	1.78	68	1.62	0.82	37	46	2.03	77	1.02	45	50	10.25	12.35	130
12	40	29	30	4	N	10	1600	19	15	19	2.46	2.42	73	2.13	1.14	41	47	2.55	77	1.31	47	51	5.28	7.98	390
13	19	17	15	3	C	24	800	49	48	49	3.28	3.07	82	3.35	2.12	64	69	2.94	78	2.41	73	82	-3.96	8.66	255
14	43	20	10	5	N	19	800	64	63	64	2.76	3.37	89	2.35	2.01	64	60	3.56	94	2.36	75	66	6.88	14.89	71
15	50	32	45	4	N	17	800	39	37	39	2.09	2.70	96	1.79	1.96	83	72	2.80	100	2.20	94	78	4.78	13.41	298
16	44	25	42	5	N	17	800	190	174	190	2.13	2.63	91	1.85	1.57	64	60	2.78	95	1.93	78	69	7.04	19.46	0
17	46	32	40	3	P	20	800	204	197	204	3.00	5.22	105	3.51	3.31	82	64	5.30	107	3.36	83	63	2.67	1.42	230
18	40	35	38	3	N	11	800	7	6	7	2.24	1.42	46	1.97	0.88	34	62	1.63	53	1.05	40	64	9.38	8.63	68
19	32	23	28	3	N	13	1600	34	30	34	3.23	4.15	101	2.64	2.74	79	66	4.30	105	3.02	87	70	4.64	10.61	68
20	43	30	41	3	N	19	800	39	35	39	2.36	2.93	92	2.04	1.92	72	65	3.04	96	2.05	77	67	4.66	6.37	321
21	30	30	22	4	N	16	800	19	18	19	2.92	1.87	55	2.55	1.6	54	85	2.00	59	1.74	59	87	4.45	5.49	97
22	31	33	15	4	N	11	800	17	14	17	3.39	2.86	91	2.88	2.15	78	75	2.76	87	2.12	77	77	-2.95	-1.04	72
23	48	21	23	3	P	19	800	8	6	8	2.16	2.25	78	1.86	1.33	55	59	2.32	81	1.57	65	68	3.24	12.90	309
24	26	26	19	3	P	19	1600	49	45	49	2.62	3.66	105	2.05	2.99	99	82	3.65	105	3.27	108	90	-0.38	13.66	0
25	39	32	39	4	N	8	800	48	44	48	2.77	3.19	102	2.38	1.34	50	42	3.36	108	1.51	57	45	6.14	7.14	748
26	24	28	1	3	P	21	800	10	8	10	3.76	3.12	87	3.25	2.53	81	81	3.24	90	2.87	92	88	3.19	10.46	73
27	25	23	20	4	N	14	800	46	44	46	3.39	3.40	105	2.95	2.33	82	68	3.20	99	2.35	83	74	-5.90	0.68	238
28	52	30	45	5	N	22	1600	56	49	56	2.04	2.74	95	1.75	1.61	67	59	2.75	96	1.71	72	62	0.49	5.71	377
29	46	28	31	4	P	23	800	6	5	6	3.30	2.04	69	2.65	1.23	49	60	2.16	73	1.22	49	57	3.64	-0.38	81
